# Supplementary material for: Age and Sex Specific Trends in Incidence of Juvenile Idiopathic Arthritis in Danish Birth Cohorts from 1992 to 2002: A Nationwide Register Linkage Study
Source: Int J Environ Res Public Health. 2021 Aug 6;18(16):8331. doi: 10.3390/ijerph18168331 (PMC8394352; doi:10.3390/ijerph18168331)
Supplement: Supplementary file 1 [file ijerph-18-08331-s001.zip]

Archive with 1 entries (1 files):
- ijerph-1255490-supplementary.pdf
